# Supplementary material for: Anthropometric Measures and Risk of Rheumatoid Arthritis in the French E3N Cohort Study
Source: Nutrients. 2022 Feb 22;14(5):934. doi: 10.3390/nu14050934 (PMC8912452; doi:10.3390/nu14050934)
Supplement: Supplementary file 1 [file nutrients-14-00934-s001.zip]

Archive with 1 entries (1 files):
- nutrients-1577882-supplementary.pdf
